# Supplementary material for: One-Step In Situ Patternable Reduction of a Ag–rGO Hybrid Using Temporally Shaped Femtosecond Pulses
Source: Materials (Basel). 2022 Jan 12;15(2):563. doi: 10.3390/ma15020563 (PMC8781587; doi:10.3390/ma15020563)
Supplement: Supplementary file 1 [file materials-15-00563-s001.zip]

Archive with 1 entries (1 files):
- materials-1533044-supplementary.pdf
